# Supplementary material for: Optimizing the PMMA Electron-Blocking Layer of Quantum Dot Light-Emitting Diodes
Source: Nanomaterials (Basel). 2021 Aug 6;11(8):2014. doi: 10.3390/nano11082014 (PMC8401809; doi:10.3390/nano11082014)
Supplement: Supplementary file 1 [file nanomaterials-11-02014-s001.zip]

Archive with 1 entries (1 files):
- nanomaterials-1317252-supplementary.pdf
